# Supplementary material for: Interaction Between Malat1 and miR-499-5p Regulates Meis1 Expression and Function with a Net Impact on Cell Proliferation
Source: Cells. 2025 Jan 16;14(2):125. doi: 10.3390/cells14020125 (PMC11764005; doi:10.3390/cells14020125)
Supplement: Supplementary file 1 [file cells-14-00125-s001.zip › Supplementary data S1.xlsx]

## Sheet: GO protein names
Supplementary data 1: GO, KEGG and Reactome enrichment analyses showing the list of genes encoding the differentially expressed proteins in each process upon Malat1 knockdown, miR-499-5p mimicking or Meis1 knockdown
si- Meis1
source	term_name	term_id	FDR	term_size	query_size	intersection_size	intersection	gene symbol	effective_domain_size	significant	fold_enrichment
GO:BP	cell cycle checkpoint signaling	GO:0000075	3.38078e-05	191	568	11	CDK5 regulatory subunit-associated protein 2,ATR interacting protein,Zinc finger protein 207,40S ribosomal protein S27,MAD2 mitotic arrest deficient-like 1,Cell division cycle 5-like protein,Cell division cycle 5 like, retrotransposed 9,Cell division cycle 5 like, retrotransposed 8,Serine/threonine-protein phosphatase 1 regulatory subunit 10,NEDD8-activating enzyme E1 regulatory subunit,GRB10 int…	Cdk5rap2,Atrip,Zfp207,Rps27l,Mad2l1,Cdc5l,Cdc5lrt9,Cdc5lrt8,Ppp1r10,Nae1,Gigyf2	57180	TRUE	5.75916
GO:BP	cell cycle phase transition	GO:0044770	1.63773e-08	529	568	24	CDK5 regulatory subunit-associated protein 2,Prohibitin,ATR interacting protein,Zinc finger protein 207,40S ribosomal protein S27,Polybromo 1,MAD2 mitotic arrest deficient-like 1,Eukaryotic translation initiation factor 4E,Cyclin-dependent kinases regulatory subunit 1,cAMP-regulated phosphoprotein 19,Four and a half LIM domains 1,Parafibromin,Cell division cycle 5-like protein,E2 ubiquitin-conjug…	Cdk5rap2,Phb2,Atrip,Zfp207,Rps27l,Pbrm1,Mad2l1,Eif4e,Cks1b,Arpp19,Fhl1,Cdc73,Cdc5l,Ube2l3,Cdc5lrt9,Cdc5lrt8,Ppp2r2d,Ppp1r10,Nae1,Mecp2,Gigyf2,Cdkn1b,Cdk4,Akap8	57180	TRUE	4.53686
GO:BP	cell division	GO:0051301	5.97064e-08	613	568	25	Fibroblast growth factor receptor 1,Cyclin-dependent kinase 20,Rho guanine nucleotide exchange factor 2,Far upstream element,Zinc finger protein 207,YTH N6-methyladenosine RNA binding protein 2,Nuclear distribution protein nudE homolog 1,MAD2 mitotic arrest deficient-like 1,Exocyst complex component 4,Cyclin-dependent kinases regulatory subunit,Cyclin-dependent kinases regulatory subunit 1,Baculo…	Fgfr1,Cdk20,Arhgef2,Fubp1,Zfp207,Ythdf2,Nde1,Mad2l1,Exoc4,Cks1brt,Cks1b,Birc6,Arpp19,Dctn3,Anapc13,Golga2,Ppp1cc,Tial1,Septin8,Ralb,Rala,Rae1,Ppp2r2d,Cdk4,Bcl2l1	57180	TRUE	4.0783
GO:BP	chromosome segregation	GO:0007059	0.000465984	408	568	14	CDK5 regulatory subunit-associated protein 2,Zinc finger protein 207,Polybromo 1,Nuclear distribution protein nudE-like 1,Nuclear distribution protein nudE homolog 1,Nuclear receptor corepressor 1,MAD2 mitotic arrest deficient-like 1,Tyrosine-protein kinase BAZ1B,Rho guanine nucleotide exchange factor 10,Golgin A2,Filamin, alpha,Proliferation marker protein Ki-67,LSM14A mRNA processing body assem…	Cdk5rap2,Zfp207,Pbrm1,Ndel1,Nde1,Ncor1,Mad2l1,Baz1b,Arhgef10,Golga2,Flna,Mki67,Lsm14a,Akap8	57180	TRUE	3.43137
GO:BP	mitotic cell cycle	GO:0000278	4.95648e-15	852	568	41	Serine/threonine-protein phosphatase 2A activator,Fibroblast growth factor receptor 1,Rho guanine nucleotide exchange factor 2,CDK5 regulatory subunit-associated protein 2,Protein scribble homolog,Tubulin alpha-4A chain,Prohibitin,Glutamine-dependent asparagine synthetase,CAAX prenyl protease 1 homolog,Zinc finger protein 207,TOM1-like protein 2,SPARC related modular calcium binding 2,Ribosome ma…	Ptpa,Fgfr1,Arhgef2,Cdk5rap2,Scrib,Tuba4a,Phb2,Asns,Zmpste24,Zfp207,Tom1l2,Smoc2,Sbds,Rps27l,Pbrm1,Ndel1,Nde1,Naa50,Mad2l1,Exoc4,Eif4e,Cks1brt,Cks1b,Baz1b,Arpp19,Arhgef10,Fhl1,Golga2,Flna,Cdc73,Rae1,Ppp2r2d,Ppp1r10,Nae1,Mki67,Mecp2,Lsm14a,Gigyf2,Cdkn1b,Cdk4,Akap8	57180	TRUE	4.81221
GO:BP	positive regulation of ERBB signaling pathway	GO:1901186	0.0117399	30	568	3	Ras-related protein Ral-B,V-ral simian leukemia viral oncogene A,Huntingtin interacting protein 1	Ralb,Rala,Hip1	57180	TRUE	10
GO:BP	regulation of cell cycle	GO:0051726	4.92124e-16	1049	568	47	cAMP-dependent protein kinase catalytic subunit beta,cAMP-dependent protein kinase catalytic subunit alpha,GTPase HRas,Fibroblast growth factor receptor 1,Cyclin-dependent kinase 20,CDK5 regulatory subunit-associated protein 2,Protein scribble homolog,Prohibitin,ATR interacting protein,Glutamine-dependent asparagine synthetase,CAAX prenyl protease 1 homolog,Zinc finger protein 207,YTH N6-methylad…	Prkacb,Prkaca,Hras,Fgfr1,Cdk20,Cdk5rap2,Scrib,Phb2,Atrip,Asns,Zmpste24,Zfp207,Ythdf2,Wdr12,Uchl5,Tom1l2,Smoc2,Rps27l,Ptgs2,Pbrm1,Nupr1,Mad2l1,Ino80e,Eif4e,Cks1brt,Cks1b,Birc6,Baz1b,Alms1,Rbm14,Ctbp1,Fhl1,Cdc73,Cdc5l,Cdc5lrt9,Cdc5lrt8,Xpo1,Tardbp,Rae1,Ppp1r10,Nae1,Mki67,Mecp2,Gigyf2,Cdkn1b,Cdk4,Bcl2l1	57180	TRUE	4.48046
GO:BP	regulation of cell cycle G1/S phase transition	GO:1902806	0.00893439	180	568	7	Prohibitin,40S ribosomal protein S27,Polybromo 1,Four and a half LIM domains 1,Parafibromin,GRB10 interacting GYF protein 2,Cyclin-dependent kinase inhibitor 1B	Phb2,Rps27l,Pbrm1,Fhl1,Cdc73,Gigyf2,Cdkn1b	57180	TRUE	3.88889
GO:BP	regulation of cell population proliferation	GO:0042127	1.01107e-18	1799	568	67	Slit homolog 3 protein,Calponin,Polypyrimidine tract binding protein 2,cAMP-dependent protein kinase catalytic subunit alpha,GTPase HRas,Mitogen-activated protein kinase 1,Tyrosine-protein kinase,Tyrosine-protein kinase HCK,Fibroblast growth factor receptor,Fibroblast growth factor receptor,Fibroblast growth factor receptor 2,Fibroblast growth factor receptor 1,Retinoblastoma binding protein 9,Sm…	Slit3,Cnn2,Ptbp2,Prkaca,Hras,Mapk1,Lyn,Hck,Fgfr4,Fgfr3,Fgfr2,Fgfr1,Rbbp9,Rps9,Kras,Scrib,Pura,Phb2,Fn1,Tsc22d1,Zmpste24,Xdh,Tiam1,Stat1,Serpinf1,Ptgs2,Prmt1,Pbrm1,Nupr1,Nras,Ltbp3,Ifi35,Hspg2,H2-K1,Fth1,Emd,Dnaja3,Csf1,Cops9,Col4a3,Cav1,Carm1,Birc6,Kcnh1,Cckbr,Cops8,Ddah1,Flna,Dkc1,Cdc73,Bst1,Xrcc6,Ctnna1,Ppp1cc,Tial1,Sf1,Ripk3,Mecp2,Dnajb2,Cyp1b1,Creb1,Cdkn1b,Cdk4,Cd55,Bcl2l1,B4galt1,Aldh1a2	57180	TRUE	3.72429
GO:BP	Wnt signaling pathway	GO:0016055	0.0353651	440	568	10	Protein CUSTOS,Superkiller complex protein 8,Prefoldin 5,Emerin,Caveolin,Ubiquitin protein ligase E3 component n-recognin 5,Parafibromin,Syndecan,Sciellin,Leucine zipper and CTNNBIP1 domain containing	2210016L21Rik,Skic8,Pfdn5,Emd,Cav1,Ubr5,Cdc73,Sdc1,Scel,Lzic	57180	TRUE	2.27273
si-Malat1	GO
source	term_name	term_id	FDR	term_size	query_size	intersection_size	intersection	gene symbol	effective_domain_size	significant	fold_enrichment
GO:BP	cell cycle G1/S phase transition	GO:0044843	0.0101358	234	307	6	Ribonucleoside-diphosphate reductase subunit M2,Cyclin-dependent kinase 2,Eukaryotic translation initiation factor 4, gamma 1,GRB10 interacting GYF protein 2,Menin,Pleiotropic regulator 1	Rrm2,Cdk2,Eif4g1,Gigyf2,Men1,Plrg1	57180	TRUE	2.5641
GO:BP	cell cycle G2/M phase transition	GO:0044839	0.00147534	150	307	6	Calmodulin 3,Ubiquitin carboxyl-terminal hydrolase 47,Metastasis associated 3,cAMP-regulated phosphoprotein 19,Cyclin-dependent kinase 2,MRE11A homolog A, double strand break repair nuclease	Calm3,Usp47,Mta3,Arpp19,Cdk2,Mre11a	57180	TRUE	4
GO:BP	cell division	GO:0051301	6.17635e-09	613	307	20	Cullin 3,Cytospin-A,Calmodulin 3,Erythrocyte membrane protein band 4.1 like 2,Exocyst complex component 8,Far upstream element,Insulin-like growth factor II,Polyamine-modulated factor 1,Anaphase promoting complex subunit 7,cAMP-regulated phosphoprotein 19,CDC28 protein kinase 1b,Cyclin-dependent kinase 2,Cyclin-dependent kinases regulatory subunit,Exocyst complex component Sec8,Menin,Nuclear dist…	Cul3,Specc1l,Calm3,Epb41l2,Exoc8,Fubp1,Igf2,Pmf1,Anapc7,Arpp19,Cks1b,Cdk2,Cks1brt,Exoc4,Men1,Nde1,Mapre2,Washc5,Wnk1,Zwint	57180	TRUE	3.26264
GO:BP	DNA replication	GO:0006260	0.00511987	274	307	7	GTPase HRas,Ribonucleoside-diphosphate reductase subunit M2,FAS-associated factor 1,Cyclin-dependent kinase 2,DNA polymerase epsilon subunit 4,Coactivator-associated arginine methyltransferase 1,MRE11A homolog A, double strand break repair nuclease	Hras,Rrm2,Faf1,Cdk2,Pole4,Carm1,Mre11a	57180	TRUE	2.55474
GO:BP	ERK1 and ERK2 cascade	GO:0070371	0.0419972	352	307	6	Beta-arrestin-1,Fermitin family member 2,GTPase HRas,Crk-like protein,Dual specificity mitogen-activated protein kinase kinase 2,Transferrin	Arrb1,Fermt2,Hras,Crkl,Map2k2,Trf	57180	TRUE	1.70455
GO:BP	MAPK cascade	GO:0000165	0.000728781	758	307	14	Beta-arrestin-1,Neudesin,Fermitin family member 2,Glutaminyl-tRNA synthetase 1,Growth differentiation factor 6,GTPase HRas,Insulin-like growth factor II,Crk-like protein,Dual specificity mitogen-activated protein kinase kinase 2,Gelsolin,Menin,non-specific serine/threonine protein kinase,Serine/threonine-protein kinase PAK 4,Transferrin	Arrb1,Nenf,Fermt2,Qars1,Gdf6,Hras,Igf2,Crkl,Map2k2,Gsn,Men1,Nrk,Pak4,Trf	57180	TRUE	1.84697
GO:BP	mitotic cell cycle	GO:0000278	1.05895e-08	852	307	23	Cullin 3,Calmodulin 3,Exocyst complex component 8,Insulin-like growth factor II,Ubiquitin carboxyl-terminal hydrolase 47,Metastasis associated 3,Ribonucleoside-diphosphate reductase subunit M2,E3 ubiquitin-protein ligase RING2,Anaphase promoting complex subunit 7,cAMP-regulated phosphoprotein 19,CDC28 protein kinase 1b,Cyclin-dependent kinase 2,Cyclin-dependent kinases regulatory subunit,Eukaryot…	Cul3,Calm3,Exoc8,Igf2,Usp47,Mta3,Rrm2,Rnf2,Anapc7,Arpp19,Cks1b,Cdk2,Cks1brt,Eif4g1,Exoc4,Gigyf2,Men1,Nde1,Mre11a,Plrg1,Ppp1r10,Wnk1,Zwint	57180	TRUE	2.69953
GO:BP	positive regulation of cell division	GO:0051781	0.00868111	90	307	4	Cullin 3,Insulin-like growth factor II,Menin,WNK lysine deficient protein kinase 1	Cul3,Igf2,Men1,Wnk1	57180	TRUE	4.44444
GO:BP	regulation of cell population proliferation	GO:0042127	0.000200774	1799	307	25	Beta-arrestin-1,Glia-derived nexin,CUGBP Elav-like family member 1,Ephrin-B2,Fermitin family member 2,GTPase HRas,GTPase KRas,Insulin-like growth factor II,Metastasis associated 3,Programmed cell death 2,SWI/SNF related, matrix associated, actin dependent regulator of chromatin, subfamily a, member 2,Transcription factor Sp1,CCN family member 4,Crk-like protein,Cyclin-dependent kinase 2,Coactivat…	Arrb1,Serpine2,Celf1,Efnb2,Fermt2,Hras,Kras,Igf2,Mta3,Pdcd2,Smarca2,Sp1,Ccn4,Crkl,Cdk2,Carm1,Ifi35,Men1,Lims2,Nrk,Prdx4,Ptbp2,Pramel20,Ctcf,Trf	57180	TRUE	1.38966
GO:BP	chromosome separation	GO:0051304	0.000703704	79	307	5	Cullin 3,Anaphase promoting complex subunit 7,Casein kinase II subunit alpha,Phospholipid scramblase 1,Outer kinetochore KNL1 complex subunit ZWINT	Cul3,Anapc7,Csnk2a2,Plscr1,Zwint	57180	TRUE	6.32911
miR-499-5p
source	term_name	term_id	FDR	term_size	query_size	intersection_size	intersection	gene symbol	effective_domain_size	significant	fold_enrichment
GO:BP	G1/S transition of mitotic cell cycle	GO:0000082	0.0205441	206	280	5	Ankyrin repeat domain 17,Calcium/calmodulin-dependent protein kinase II gamma,Cyclin-dependent kinase 1,Cyclin-dependent kinase inhibitor 1B,Promyelocytic leukemia	Ankrd17,Camk2g,Cdk1,Cdkn1b,Pml	57180	TRUE	2.42718
GO:BP	chromosome segregation	GO:0007059	1.07417e-08	408	280	16	Anaphase-promoting complex subunit 1,Cyclin-dependent kinase 1,Structural maintenance of chromosomes protein 3,LSM14A mRNA processing body assembly factor,Polyamine-modulated factor 1,Rho guanine nucleotide exchange factor 10,Abnormal spindle-like microcephaly-associated protein homolog,Meiotic nuclear division protein 1 homolog,Nuclear distribution protein nudE-like 1,Nuclear distribution protei…	Anapc1,Cdk1,Smc3,Lsm14a,Pmf1,Arhgef10,Aspm,Mnd1,Ndel1,Nde1,Zwint,Cul3,Ncapg,Srpk1,Seh1l,Stard9	57180	TRUE	3.92157
GO:BP	cell cycle	GO:0007049	1.62755e-13	1808	280	40	Ankyrin repeat domain 17,C-terminal binding protein 1,Alpha-endosulfine,Flap endonuclease 1,Calcium/calmodulin-dependent protein kinase II gamma,Anaphase-promoting complex subunit 1,Transforming, acidic coiled-coil containing protein 1,Minichromosome maintenance complex component 2,Cyclin-dependent kinase 1,Transcription factor JunD,Cyclin-dependent kinase inhibitor 1B,Structural maintenance of c…	Ankrd17,Ctbp1,Ensa,Fen1,Camk2g,Anapc1,Tacc1,Mcm2,Cdk1,Jund,Cdkn1b,Smc3,Lsm14a,Pmf1,Bak1,Arhgef10,Aspm,Mnd1,Ndel1,Nde1,Tubal3,Pml,Zwint,Xpo1,Calm3,Rhob,Exoc4,Gipc1,Cul3,Tom1l2,Wasl,Triobp,Ncapg,Bop1,Stambp,Srpk1,Epb41l2,Seh1l,Stard9,Kif13a	57180	TRUE	2.21239
GO:BP	mitotic cytokinesis	GO:0000281	0.0329323	80	280	3	Rho-related GTP-binding protein RhoB,Exocyst complex component 4,STAM-binding protein	Rhob,Exoc4,Stambp	57180	TRUE	3.75
GO:BP	microtubule cytoskeleton organization involved in mitosis	GO:1902850	0.000221318	158	280	7	Transforming, acidic coiled-coil containing protein 1,Cyclin-dependent kinase 1,Structural maintenance of chromosomes protein 3,LSM14A mRNA processing body assembly factor,Rho guanine nucleotide exchange factor 10,Nuclear distribution protein nudE-like 1,Nuclear distribution protein nudE homolog 1	Tacc1,Cdk1,Smc3,Lsm14a,Arhgef10,Ndel1,Nde1	57180	TRUE	4.43038
GO:BP	positive regulation of mitotic cell cycle phase transition	GO:1901992	0.0445414	94	280	3	Ankyrin repeat domain 17,Cyclin-dependent kinase 1,Cullin 3	Ankrd17,Cdk1,Cul3	57180	TRUE	3.19149
GO:BP	metaphase chromosome alignment	GO:0051310	0.00948598	97	280	4	Polyamine-modulated factor 1,Outer kinetochore KNL1 complex subunit ZWINT,Cullin 3,Nucleoporin SEH1	Pmf1,Zwint,Cul3,Seh1l	57180	TRUE	4.12371
GO:BP	regulation of cell division	GO:0051302	0.0138127	183	280	5	Abnormal spindle-like microcephaly-associated protein homolog,Calmodulin 3,PDZ domain-containing protein GIPC1,Cullin 3,Kinesin family member 13A	Aspm,Calm3,Gipc1,Cul3,Kif13a	57180	TRUE	2.73224
GO:BP	regulation of cell population proliferation	GO:0042127	0.00105717	1799	280	22	V-rel reticuloendotheliosis viral oncogene homolog A,Placenta-specific gene 8 protein,Cyclin-dependent kinase 1,Transcription factor JunD,Glucose-induced degradation protein 8 homolog,Cyclin-dependent kinase inhibitor 1B,Tia1 cytotoxic granule-associated RNA binding protein-like 1,Bcl-2 homologous antagonist/killer,Lysine-specific demethylase 5B,Abnormal spindle-like microcephaly-associated prote…	Rela,Plac8,Cdk1,Jund,Gid8,Cdkn1b,Tial1,Bak1,Kdm5b,Aspm,Lrp2,Pml,Arrb1,Optn,Lgals9,Strn,Cd9,Efnb1,H2-T13,B4galt1,Apoh,Saal1	57180	TRUE	1.2229
GO:BP	TOR signaling	GO:0031929	0.0140741	184	280	5	cullin-RING-type E3 NEDD8 transferase,Eukaryotic translation initiation factor 4E-binding protein 2,Cullin 3,Leucyl-tRNA synthetase 1,Nucleoporin SEH1	Rbx1,Eif4ebp2,Cul3,Lars1,Seh1l	57180	TRUE	2.71739

## Sheet: KEGG protein names
si-Meis1
source	term_name	term_id	FDR	term_size	query_size	intersection_size	intersection	gene symbol	effective_domain_size	significant	fold_enrichment
KEGG	Cell cycle	KEGG:04110	0.00841479	155	568	6	Protein phosphatase 2, regulatory subunit A, beta,MAD2 mitotic arrest deficient-like 1,Anaphase-promoting complex subunit 13,S-phase kinase-associated protein 1,Cyclin-dependent kinase inhibitor 1B,cyclin-dependent kinase	Ppp2r1b,Mad2l1,Anapc13,Skp1,Cdkn1b,Cdk4	57180	TRUE	3.87097
KEGG	ErbB signaling pathway	KEGG:04012	8.38205e-06	84	568	8	GTPase HRas,Mitogen-activated protein kinase 1,GTPase KRas,GTPase NRas,Dual specificity mitogen-activated protein kinase kinase 2,Stress-activated protein kinase JNK,Stress-activated protein kinase JNK,Cyclin-dependent kinase inhibitor 1B	Hras,Mapk1,Kras,Nras,Map2k2,Mapk9,Mapk10,Cdkn1b	57180	TRUE	9.52381
KEGG	Hippo signaling pathway	KEGG:04390	1.51623e-05	156	568	10	Protein phosphatase 2, regulatory subunit A, beta,Protein scribble homolog,Wilms tumor protein 1-interacting protein,Catenin alpha-2,Catenin alpha 1,Serine/threonine-protein phosphatase,Discs large MAGUK scaffold protein 3,Disks large homolog 2,Protein phosphatase 2, regulatory subunit B, delta,Protein phosphatase 2, regulatory subunit B, beta	Ppp2r1b,Scrib,Wtip,Ctnna2,Ctnna1,Ppp1cc,Dlg3,Dlg2,Ppp2r2d,Ppp2r2b	57180	TRUE	6.41026
KEGG	JAK-STAT signaling pathway	KEGG:04630	0.0413189	171	568	5	GTPase HRas,Signal transducer and activator of transcription 1,Four and a half LIM domains 1,Signal transducing adapter molecule 2,BCL2-like 1	Hras,Stat1,Fhl1,Stam2,Bcl2l1	57180	TRUE	2.92398
KEGG	MAPK signaling pathway	KEGG:04010	3.72209e-09	301	568	19	cAMP-dependent protein kinase catalytic subunit beta,Ragulator complex protein LAMTOR3,cAMP-dependent protein kinase catalytic subunit alpha,GTPase HRas,Mitogen-activated protein kinase 1,Fibroblast growth factor receptor,Fibroblast growth factor receptor,Fibroblast growth factor receptor 2,Fibroblast growth factor receptor 1,GTPase KRas,GTPase NRas,Nuclear factor of kappa light polypeptide gene …	Prkacb,Lamtor3,Prkaca,Hras,Mapk1,Fgfr4,Fgfr3,Fgfr2,Fgfr1,Kras,Nras,Nfkb2,Map2k2,Csf1,Rras2,Rras,Flna,Mapk9,Mapk10	57180	TRUE	6.31229
KEGG	FoxO signaling pathway	KEGG:04068	3.9246e-06	131	568	10	GTPase HRas,Mitogen-activated protein kinase 1,GTPase KRas,Protein arginine N-methyltransferase 1,GTPase NRas,Dual specificity mitogen-activated protein kinase kinase 2,Stress-activated protein kinase JNK,Stress-activated protein kinase JNK,Homer protein homolog 3,Cyclin-dependent kinase inhibitor 1B	Hras,Mapk1,Kras,Prmt1,Nras,Map2k2,Mapk9,Mapk10,Homer3,Cdkn1b	57180	TRUE	7.63359
KEGG	mTOR signaling pathway	KEGG:04150	8.80496e-05	157	568	9	Ragulator complex protein LAMTOR3,GTPase HRas,Mitogen-activated protein kinase 1,GTPase KRas,Ragulator complex protein LAMTOR2,GTPase NRas,Dual specificity mitogen-activated protein kinase kinase 2,Eukaryotic translation initiation factor 4E,CAP-GLY domain containing linker protein 1	Lamtor3,Hras,Mapk1,Kras,Lamtor2,Nras,Map2k2,Eif4e,Clip1	57180	TRUE	5.73248
KEGG	Pathways in cancer	KEGG:05200	1.77772e-14	543	568	33	cAMP-dependent protein kinase catalytic subunit beta,cAMP-dependent protein kinase catalytic subunit alpha,GTPase HRas,Mitogen-activated protein kinase 1,Fibroblast growth factor receptor,Fibroblast growth factor receptor,Fibroblast growth factor receptor 2,Fibroblast growth factor receptor 1,GTPase KRas,Fibronectin 1,Signal transducer and activator of transcription 1,Prostaglandin G/H synthase 2…	Prkacb,Prkaca,Hras,Mapk1,Fgfr4,Fgfr3,Fgfr2,Fgfr1,Kras,Fn1,Stat1,Ptgs2,Nras,Nqo1,Nfkb2,Map2k2,Fh1,Col4a3,Cks1brt,Cks1b,Ctbp1,Gstm6,Skp1,Ctnna2,Ctnna1,Ralb,Rala,Mapk9,Mapk10,Lamc1,Cdkn1b,Cdk4,Bcl2l1	57180	TRUE	6.07735
KEGG	PI3K-Akt signaling pathway	KEGG:04151	6.48133e-11	364	568	23	GTPase HRas,Mitogen-activated protein kinase 1,Fibroblast growth factor receptor,Fibroblast growth factor receptor,Fibroblast growth factor receptor 2,Fibroblast growth factor receptor 1,Protein phosphatase 2, regulatory subunit A, beta,GTPase KRas,Fibronectin 1,GTPase NRas,Dual specificity mitogen-activated protein kinase kinase 2,Integrin beta,Eukaryotic translation initiation factor 4E,Colony …	Hras,Mapk1,Fgfr4,Fgfr3,Fgfr2,Fgfr1,Ppp2r1b,Kras,Fn1,Nras,Map2k2,Itgb5,Eif4e,Csf1,Col4a3,Pik3cg,Ppp2r2d,Ppp2r2b,Lamc1,Creb1,Cdkn1b,Cdk4,Bcl2l1	57180	TRUE	6.31868
KEGG	Rap1 signaling pathway	KEGG:04015	4.68524e-08	214	568	15	GTPase HRas,Mitogen-activated protein kinase 1,Fibroblast growth factor receptor,Fibroblast growth factor receptor,Fibroblast growth factor receptor 2,Fibroblast growth factor receptor 1,GTPase KRas,Profilin-2,T cell lymphoma invasion and metastasis 1,GTPase NRas,Dual specificity mitogen-activated protein kinase kinase 2,Colony stimulating factor 1,Related RAS viral,Ras-related protein Ral-B,V-ra…	Hras,Mapk1,Fgfr4,Fgfr3,Fgfr2,Fgfr1,Kras,Pfn2,Tiam1,Nras,Map2k2,Csf1,Rras,Ralb,Rala	57180	TRUE	7.00935
si-Malat1
source	term_name	term_id	FDR	term_size	query_size	intersection_size	intersection	gene symbol	effective_domain_size	significant	fold_enrichment
KEGG	Bladder cancer	KEGG:05219	0.00688838	41	307	3	GTPase HRas,GTPase KRas,Dual specificity mitogen-activated protein kinase kinase 2	Hras,Kras,Map2k2	57180	TRUE	7.31707
KEGG	ErbB signaling pathway	KEGG:04012	0.00114431	84	307	5	GTPase HRas,GTPase KRas,Crk-like protein,Dual specificity mitogen-activated protein kinase kinase 2,Serine/threonine-protein kinase PAK 4	Hras,Kras,Crkl,Map2k2,Pak4	57180	TRUE	5.95238
KEGG	FoxO signaling pathway	KEGG:04068	0.0190358	131	307	4	GTPase HRas,GTPase KRas,Cyclin-dependent kinase 2,Dual specificity mitogen-activated protein kinase kinase 2	Hras,Kras,Cdk2,Map2k2	57180	TRUE	3.05344
KEGG	MAPK signaling pathway	KEGG:04010	0.000663768	301	307	9	Beta-arrestin-1,GTPase HRas,GTPase KRas,Insulin-like growth factor II,Protein phosphatase 1B,Mitogen-activated protein kinase kinase kinase kinase 4,Protein phosphatase 1A,Crk-like protein,Dual specificity mitogen-activated protein kinase kinase 2	Arrb1,Hras,Kras,Igf2,Ppm1b,Map4k4,Ppm1a,Crkl,Map2k2	57180	TRUE	2.99003
KEGG	MicroRNAs in cancer	KEGG:05206	0.0198234	303	307	6	GTPase HRas,GTPase KRas,Crk-like protein,Dual specificity mitogen-activated protein kinase kinase 2,glutaminase,Serine/threonine-protein kinase PAK 4	Hras,Kras,Crkl,Map2k2,Gls,Pak4	57180	TRUE	1.9802
KEGG	Pathways in cancer	KEGG:05200	0.000340204	543	307	13	Calmodulin 3,Glutathione S-transferase Mu 4,GTPase HRas,GTPase KRas,Insulin-like growth factor II,Phospholipase C, beta 3,Transcription factor Sp1,Catenin alpha-2,CDC28 protein kinase 1b,Crk-like protein,Cyclin-dependent kinase 2,Cyclin-dependent kinases regulatory subunit,Dual specificity mitogen-activated protein kinase kinase 2	Calm3,Gstm4,Hras,Kras,Igf2,Plcb3,Sp1,Ctnna2,Cks1b,Crkl,Cdk2,Cks1brt,Map2k2	57180	TRUE	2.39411
KEGG	PI3K-Akt signaling pathway	KEGG:04151	0.0339848	364	307	6	GTPase HRas,GTPase KRas,Insulin-like growth factor II,Collagen alpha-1(VI) chain,Cyclin-dependent kinase 2,Dual specificity mitogen-activated protein kinase kinase 2	Hras,Kras,Igf2,Col6a1,Cdk2,Map2k2	57180	TRUE	1.64835
KEGG	Rap1 signaling pathway	KEGG:04015	0.0018289	214	307	7	Calmodulin 3,GTPase HRas,GTPase KRas,Phospholipase C, beta 3,Crk-like protein,Dual specificity mitogen-activated protein kinase kinase 2,Guanine nucleotide-binding protein G(o) subunit alpha	Calm3,Hras,Kras,Plcb3,Crkl,Map2k2,Gnao1	57180	TRUE	3.27103
KEGG	Ras signaling pathway	KEGG:04014	0.00831882	235	307	6	Calmodulin 3,GTPase HRas,GTPase KRas,Insulin-like growth factor II,Dual specificity mitogen-activated protein kinase kinase 2,Serine/threonine-protein kinase PAK 4	Calm3,Hras,Kras,Igf2,Map2k2,Pak4	57180	TRUE	2.55319
KEGG	VEGF signaling pathway	KEGG:04370	0.0151487	58	307	3	GTPase HRas,GTPase KRas,Dual specificity mitogen-activated protein kinase kinase 2	Hras,Kras,Map2k2	57180	TRUE	5.17241
miR-499-5p
source	term_name	term_id	FDR	term_size	query_size	intersection_size	intersection	gene symbol	effective_domain_size	significant	fold_enrichment
KEGG	RNA degradation	KEGG:03018	0.000653704	82	280	5	Superkiller complex protein 2,U6 snRNA-associated Sm-like protein LSm1,CCR4-NOT transcription complex, subunit 3,ATP-dependent 6-phosphofructokinase, liver type,Exosome complex component MTR3	Skic2,Lsm1,Cnot3,Pfkl,Exosc6	57180	TRUE	6.09756
KEGG	Cell cycle	KEGG:04110	0.00018241	155	280	7	cullin-RING-type E3 NEDD8 transferase,Anaphase-promoting complex subunit 1,Cullin 1,Minichromosome maintenance complex component 2,Cyclin-dependent kinase 1,Cyclin-dependent kinase inhibitor 1B,Structural maintenance of chromosomes protein 3	Rbx1,Anapc1,Cul1,Mcm2,Cdk1,Cdkn1b,Smc3	57180	TRUE	4.51613
KEGG	Cellular senescence	KEGG:04218	0.0407015	175	280	4	V-rel reticuloendotheliosis viral oncogene homolog A,Cyclin-dependent kinase 1,Calmodulin 3,Histocompatibility 2, blastocyst	Rela,Cdk1,Calm3,H2-T13	57180	TRUE	2.28571
KEGG	Chronic myeloid leukemia	KEGG:05220	0.00503525	76	280	4	C-terminal binding protein 1,V-rel reticuloendotheliosis viral oncogene homolog A,Cyclin-dependent kinase inhibitor 1B,Bcl-2 homologous antagonist/killer	Ctbp1,Rela,Cdkn1b,Bak1	57180	TRUE	5.26316
KEGG	DNA replication	KEGG:03030	0.000343613	35	280	4	Flap endonuclease 1,Minichromosome maintenance complex component 2,DNA polymerase epsilon subunit 4,Replication protein A2	Fen1,Mcm2,Pole4,Rpa2	57180	TRUE	11.4286
KEGG	Hedgehog signaling pathway	KEGG:04340	0.00198227	58	280	4	Cullin 1,Low-density lipoprotein receptor-related protein 2,Beta-arrestin-1,Cullin 3	Cul1,Lrp2,Arrb1,Cul3	57180	TRUE	6.89655
KEGG	HIF-1 signaling pathway	KEGG:04066	0.0002938	113	280	6	Calcium/calmodulin-dependent protein kinase II gamma,cullin-RING-type E3 NEDD8 transferase,V-rel reticuloendotheliosis viral oncogene homolog A,Cyclin-dependent kinase inhibitor 1B,ATP-dependent 6-phosphofructokinase, liver type,Solute carrier family 2, facilitated glucose transporter member 1	Camk2g,Rbx1,Rela,Cdkn1b,Pfkl,Slc2a1	57180	TRUE	5.30973
KEGG	Pathways in cancer	KEGG:05200	0.000976047	543	280	11	C-terminal binding protein 1,Calcium/calmodulin-dependent protein kinase II gamma,cullin-RING-type E3 NEDD8 transferase,Cullin 1,V-rel reticuloendotheliosis viral oncogene homolog A,Cyclin-dependent kinase inhibitor 1B,Bcl-2 homologous antagonist/killer,Promyelocytic leukemia,Calmodulin 3,Guanine nucleotide-binding protein G(I)/G(S)/G(O) subunit gamma-2,Solute carrier family 2, facilitated glucos…	Ctbp1,Camk2g,Rbx1,Cul1,Rela,Cdkn1b,Bak1,Pml,Calm3,Gng2,Slc2a1	57180	TRUE	2.02578
KEGG	Small cell lung cancer	KEGG:05222	0.0407015	93	280	3	V-rel reticuloendotheliosis viral oncogene homolog A,Cyclin-dependent kinase inhibitor 1B,Bcl-2 homologous antagonist/killer	Rela,Cdkn1b,Bak1	57180	TRUE	3.22581
KEGG	Wnt signaling pathway	KEGG:04310	0.0407015	175	280	4	C-terminal binding protein 1,Calcium/calmodulin-dependent protein kinase II gamma,cullin-RING-type E3 NEDD8 transferase,Cullin 1	Ctbp1,Camk2g,Rbx1,Cul1	57180	TRUE	2.28571

## Sheet: React protein names
si-Meis1
source	term_name	term_id	FDR	term_size	query_size	intersection_size	intersection	gene symbol	effective_domain_size	significant	fold_enrichment
REAC	APC/C-mediated degradation of cell cycle proteins	REAC:R-MMU-174143	0.0241701	86	568	4	Proteasome,MAD2 mitotic arrest deficient-like 1,S-phase kinase-associated protein 1,Proteasome	Psmd1,Mad2l1,Skp1,Psmd13	57180	TRUE	4.65116
REAC	Cell Cycle, Mitotic	REAC:R-MMU-69278	1.17164e-12	486	568	29	RNA binding motif protein 39,cAMP-dependent protein kinase catalytic subunit alpha,Mitogen-activated protein kinase 1,Tyrosine-protein kinase,Protein phosphatase 2, regulatory subunit A, beta,CDK5 regulatory subunit-associated protein 2,Tubulin alpha-4A chain,Replication factor C,Proteasome,Pericentriolar material 1 protein,Nuclear distribution protein nudE-like 1,Nuclear distribution protein nud…	Rbm39,Prkaca,Mapk1,Lyn,Ppp2r1b,Cdk5rap2,Tuba4a,Rfc4,Psmd1,Pcm1,Ndel1,Nde1,Mad2l1,Emd,Clip1,Cks1b,Arpp19,Alms1,Dctn3,H2ac20,Golga2,Skp1,Ppp1cc,Xpo1,Ranbp2,Rae1,Psmd13,Cdkn1b,Cdk4	57180	TRUE	5.96708
REAC	Chromatin organization	REAC:R-MMU-4839726	0.000159825	193	568	10	Bifunctional arginine demethylase and lysyl-hydroxylase JMJD6,Retinoblastoma binding protein 5, histone lysine methyltransferase complex subunit,Protein arginine N-methyltransferase 1,Polybromo 1,Nuclear factor of kappa light polypeptide gene enhancer in B cells 2, p49/p100,DNA helicase,Coactivator-associated arginine methyltransferase 1,Histone H2A,Metastasis-associated protein MTA2,cyclin-depen…	Jmjd6,Rbbp5,Prmt1,Pbrm1,Nfkb2,Chd3,Carm1,H2ac20,Mta2,Cdk4	57180	TRUE	5.18135
REAC	Cyclin A/B1/B2 associated events during G2/M transition	REAC:R-MMU-69273	0.0433293	23	568	2	Protein phosphatase 2, regulatory subunit A, beta,Exportin 1	Ppp2r1b,Xpo1	57180	TRUE	8.69565
REAC	PIP3 activates AKT signaling	REAC:R-MMU-1257604	9.86966e-07	221	568	14	Ragulator complex protein LAMTOR3,Mitogen-activated protein kinase 1,Tyrosine-protein kinase,Tyrosine-protein kinase,Fibroblast growth factor receptor 1,Protein phosphatase 2, regulatory subunit A, beta,Ragulator complex protein LAMTOR2,Proteasome,DNA helicase,Proteasome,Phosphatidylinositol 5-phosphate 4-kinase type-2 beta,Metastasis-associated protein MTA2,cAMP response element binding protein,…	Lamtor3,Mapk1,Lck,Fyn,Fgfr1,Ppp2r1b,Lamtor2,Psmd1,Chd3,Psmd13,Pip4k2b,Mta2,Creb1,Cdkn1b	57180	TRUE	6.33484
REAC	G1/S Transition	REAC:R-MMU-69206	0.000393216	102	568	7	Protein phosphatase 2, regulatory subunit A, beta,Proteasome,Cyclin-dependent kinases regulatory subunit 1,S-phase kinase-associated protein 1,Proteasome,Cyclin-dependent kinase inhibitor 1B,cyclin-dependent kinase	Ppp2r1b,Psmd1,Cks1b,Skp1,Psmd13,Cdkn1b,Cdk4	57180	TRUE	6.86275
REAC	M Phase	REAC:R-MMU-68886	1.83031e-10	370	568	23	RNA binding motif protein 39,cAMP-dependent protein kinase catalytic subunit alpha,Mitogen-activated protein kinase 1,Protein phosphatase 2, regulatory subunit A, beta,CDK5 regulatory subunit-associated protein 2,Tubulin alpha-4A chain,Proteasome,Pericentriolar material 1 protein,Nuclear distribution protein nudE-like 1,Nuclear distribution protein nudE homolog 1,MAD2 mitotic arrest deficient-lik…	Rbm39,Prkaca,Mapk1,Ppp2r1b,Cdk5rap2,Tuba4a,Psmd1,Pcm1,Ndel1,Nde1,Mad2l1,Emd,Clip1,Arpp19,Alms1,Dctn3,H2ac20,Golga2,Ppp1cc,Xpo1,Ranbp2,Rae1,Psmd13	57180	TRUE	6.21622
REAC	MAP2K and MAPK activation	REAC:R-MMU-5674135	1.42567e-06	38	568	7	Ragulator complex protein LAMTOR3,GTPase HRas,Mitogen-activated protein kinase 1,GTPase KRas,Fibronectin 1,Ragulator complex protein LAMTOR2,Dual specificity mitogen-activated protein kinase kinase 2	Lamtor3,Hras,Mapk1,Kras,Fn1,Lamtor2,Map2k2	57180	TRUE	18.4211
REAC	Mitotic Anaphase	REAC:R-MMU-68882	3.63924e-06	213	568	13	RNA binding motif protein 39,Protein phosphatase 2, regulatory subunit A, beta,Tubulin alpha-4A chain,Proteasome,Nuclear distribution protein nudE-like 1,Nuclear distribution protein nudE homolog 1,MAD2 mitotic arrest deficient-like 1,Emerin,CAP-GLY domain containing linker protein 1,Serine/threonine-protein phosphatase,Exportin 1,E3 SUMO-protein ligase RanBP2,Proteasome	Rbm39,Ppp2r1b,Tuba4a,Psmd1,Ndel1,Nde1,Mad2l1,Emd,Clip1,Ppp1cc,Xpo1,Ranbp2,Psmd13	57180	TRUE	6.10329
REAC	MTOR signalling	REAC:R-MMU-165159	0.0157582	38	568	3	Ragulator complex protein LAMTOR3,Ragulator complex protein LAMTOR2,Eukaryotic translation initiation factor 4E	Lamtor3,Lamtor2,Eif4e	57180	TRUE	7.89474
si-Malat1
source	term_name	term_id	FDR	term_size	query_size	intersection_size	intersection	gene symbol	effective_domain_size	significant	fold_enrichment
REAC	Prolonged ERK activation events	REAC:R-MMU-169893	0.0112168	14	307	2	Crk-like protein,Dual specificity mitogen-activated protein kinase kinase 2	Crkl,Map2k2	57180	TRUE	14.2857
REAC	Cell Cycle Checkpoints	REAC:R-MMU-69620	0.00033553	271	307	9	Proteasome,Histone H2AX,Polyamine-modulated factor 1,Anaphase promoting complex subunit 7,Cyclin-dependent kinase 2,Nuclear distribution protein nudE homolog 1,MRE11A homolog A, double strand break repair nuclease,Proteasome activator complex subunit 4,Outer kinetochore KNL1 complex subunit ZWINT	Psmd2,H2ax,Pmf1,Anapc7,Cdk2,Nde1,Mre11a,Psme4,Zwint	57180	TRUE	3.32103
REAC	Cell Cycle, Mitotic	REAC:R-MMU-69278	0.00030459	486	307	12	Proteasome,Histone H2AX,Polyamine-modulated factor 1,Anaphase promoting complex subunit 7,cAMP-regulated phosphoprotein 19,Casein kinase II subunit alpha,CDC28 protein kinase 1b,Cyclin-dependent kinase 2,DNA polymerase epsilon subunit 4,Nuclear distribution protein nudE homolog 1,Proteasome activator complex subunit 4,Outer kinetochore KNL1 complex subunit ZWINT	Psmd2,H2ax,Pmf1,Anapc7,Arpp19,Csnk2a2,Cks1b,Cdk2,Pole4,Nde1,Psme4,Zwint	57180	TRUE	2.46914
REAC	G1/S Transition	REAC:R-MMU-69206	0.0106828	102	307	4	Proteasome,CDC28 protein kinase 1b,Cyclin-dependent kinase 2,DNA polymerase epsilon subunit 4	Psmd2,Cks1b,Cdk2,Pole4	57180	TRUE	3.92157
REAC	G2/M Checkpoints	REAC:R-MMU-69481	0.00906416	158	307	5	Proteasome,Histone H2AX,Cyclin-dependent kinase 2,MRE11A homolog A, double strand break repair nuclease,Proteasome activator complex subunit 4	Psmd2,H2ax,Cdk2,Mre11a,Psme4	57180	TRUE	3.16456
REAC	RAF activation	REAC:R-MMU-5673000	0.000538138	35	307	4	Calmodulin 3,GTPase HRas,GTPase KRas,Dual specificity mitogen-activated protein kinase kinase 2	Calm3,Hras,Kras,Map2k2	57180	TRUE	11.4286
REAC	Hedgehog 'on' state	REAC:R-MMU-5632684	0.00630631	81	307	4	Beta-arrestin-1,Cullin 3,Proteasome,Proteasome activator complex subunit 4	Arrb1,Cul3,Psmd2,Psme4	57180	TRUE	4.93827
REAC	PTEN Regulation	REAC:R-MMU-6807070	0.000459456	110	307	6	Proteasome,Metastasis associated 1,Metastasis associated 3,E3 ubiquitin-protein ligase RING2,Casein kinase II subunit alpha,Proteasome activator complex subunit 4	Psmd2,Mta1,Mta3,Rnf2,Csnk2a2,Psme4	57180	TRUE	5.45455
REAC	Signaling by WNT	REAC:R-MMU-195721	2.24866e-05	225	307	10	Cullin 3,Proteasome,Adaptor-related protein complex 2, alpha 1 subunit,Calmodulin 3,GTPase KRas,Phospholipase C, beta 3,Casein kinase II subunit alpha,Guanine nucleotide-binding protein G(o) subunit alpha,Menin,Proteasome activator complex subunit 4	Cul3,Psmd2,Ap2a1,Calm3,Kras,Plcb3,Csnk2a2,Gnao1,Men1,Psme4	57180	TRUE	4.44444
REAC	TP53 Regulates Transcription of Cell Cycle Genes	REAC:R-MMU-6791312	0.0361808	33	307	2	CCR4-NOT transcription complex, subunit 1,Cyclin-dependent kinase 2	Cnot1,Cdk2	57180	TRUE	6.06061
miR-499-5p
source	term_name	term_id	FDR	term_size	query_size	intersection_size	intersection	gene symbol	effective_domain_size	significant	fold_enrichment
REAC	Cyclin D associated events in G1	REAC:R-MMU-69231	0.04654	43	280	2	Cullin 1,Cyclin-dependent kinase inhibitor 1B	Cul1,Cdkn1b	57180	TRUE	4.65116
REAC	Cell Cycle Checkpoints	REAC:R-MMU-69620	3.03201e-07	271	280	12	Anaphase-promoting complex subunit 1,Minichromosome maintenance complex component 2,Cyclin-dependent kinase 1,Cyclin-dependent kinase inhibitor 1B,Proteasome subunit beta,Polyamine-modulated factor 1,Nuclear distribution protein nudE-like 1,Nuclear distribution protein nudE homolog 1,Outer kinetochore KNL1 complex subunit ZWINT,Exportin 1,Nucleoporin SEH1,Proteasome	Anapc1,Mcm2,Cdk1,Cdkn1b,Psmb8,Pmf1,Ndel1,Nde1,Zwint,Xpo1,Seh1l,Psmd1	57180	TRUE	4.42804
REAC	Cell Cycle, Mitotic	REAC:R-MMU-69278	2.90634e-10	486	280	19	cullin-RING-type E3 NEDD8 transferase,Anaphase-promoting complex subunit 1,Cullin 1,Minichromosome maintenance complex component 2,Cyclin-dependent kinase 1,Cyclin-dependent kinase inhibitor 1B,Structural maintenance of chromosomes protein 3,Proteasome subunit beta,DNA polymerase epsilon subunit 4,Polyamine-modulated factor 1,Nuclear distribution protein nudE-like 1,Nuclear distribution protein n…	Rbx1,Anapc1,Cul1,Mcm2,Cdk1,Cdkn1b,Smc3,Psmb8,Pole4,Pmf1,Ndel1,Nde1,Tubal3,Optn,Zwint,Xpo1,Ncapg,Seh1l,Psmd1	57180	TRUE	3.90947
REAC	G2/M Transition	REAC:R-MMU-69275	4.05375e-06	173	280	9	cullin-RING-type E3 NEDD8 transferase,Cullin 1,Cyclin-dependent kinase 1,Proteasome subunit beta,Nuclear distribution protein nudE homolog 1,Tubulin alpha chain-like 3,Optineurin,Exportin 1,Proteasome	Rbx1,Cul1,Cdk1,Psmb8,Nde1,Tubal3,Optn,Xpo1,Psmd1	57180	TRUE	5.20231
REAC	Mitotic Metaphase and Anaphase	REAC:R-MMU-2555396	3.09309e-08	214	280	12	Anaphase-promoting complex subunit 1,Cyclin-dependent kinase 1,Structural maintenance of chromosomes protein 3,Proteasome subunit beta,Polyamine-modulated factor 1,Nuclear distribution protein nudE-like 1,Nuclear distribution protein nudE homolog 1,Tubulin alpha chain-like 3,Outer kinetochore KNL1 complex subunit ZWINT,Exportin 1,Nucleoporin SEH1,Proteasome	Anapc1,Cdk1,Smc3,Psmb8,Pmf1,Ndel1,Nde1,Tubal3,Zwint,Xpo1,Seh1l,Psmd1	57180	TRUE	5.60748
REAC	RAF/MAP kinase cascade	REAC:R-MMU-5673001	0.000348662	253	280	8	Calcium/calmodulin-dependent protein kinase II gamma,cullin-RING-type E3 NEDD8 transferase,Acyl-protein thioesterase 1,Proteasome subunit beta,Beta-arrestin-1,Calmodulin 3,Cullin 3,Proteasome	Camk2g,Rbx1,Lypla1,Psmb8,Arrb1,Calm3,Cul3,Psmd1	57180	TRUE	3.16206
REAC	Regulation of mitotic cell cycle	REAC:R-MMU-453276	0.000529407	86	280	5	Anaphase-promoting complex subunit 1,Cullin 1,Cyclin-dependent kinase 1,Proteasome subunit beta,Proteasome	Anapc1,Cul1,Cdk1,Psmb8,Psmd1	57180	TRUE	5.81395
REAC	Signaling by Hedgehog	REAC:R-MMU-5358351	6.06362e-05	135	280	7	cullin-RING-type E3 NEDD8 transferase,Cullin 1,Protein sel-1 homolog 1,Proteasome subunit beta,Beta-arrestin-1,Cullin 3,Proteasome	Rbx1,Cul1,Sel1l,Psmb8,Arrb1,Cul3,Psmd1	57180	TRUE	5.18519
REAC	DNA Replication	REAC:R-MMU-69306	2.91943e-05	119	280	7	cullin-RING-type E3 NEDD8 transferase,Anaphase-promoting complex subunit 1,Cullin 1,Minichromosome maintenance complex component 2,Proteasome subunit beta,DNA polymerase epsilon subunit 4,Proteasome	Rbx1,Anapc1,Cul1,Mcm2,Psmb8,Pole4,Psmd1	57180	TRUE	5.88235
REAC	TP53 Regulates Transcription of Cell Cycle Genes	REAC:R-MMU-6791312	0.00277917	33	280	3	Cyclin-dependent kinase 1,CCR4-NOT transcription complex, subunit 3,Cyclin-dependent kinase inhibitor 1B	Cdk1,Cnot3,Cdkn1b	57180	TRUE	9.09091
